# Supplementary material for: Spatial Clustering Properties in the Temporal Variation of Suicide Rates/Numbers among Japanese Citizens: A Comprehensive Comparison and Discussion
Source: PLoS One. 2015 Jul 10;10(7):e0127358. doi: 10.1371/journal.pone.0127358 (PMC4498741; doi:10.1371/journal.pone.0127358)
Supplement: S1 Table — (TEX) [file pone.0127358.s020.tex]

\begin{table*}[htbp]
\caption{Statistics $\log\lambda$ and $p$ values for each cluster.}
\label{log_lambda}
\begin{center}
\begin{tabular}{cc|cccc}
 &  & \multicolumn{2}{c}{most likely cluster} & \multicolumn{2}{c}{secondary cluster}\\
 &  & $\log\lambda$ & $p$ value & $\log\lambda$ & $p$ value\\
\hline
Spatial Study for & 1988-1992 to 1993-1997 & 106.97 & 0.001 & 52.49 & 0.001\\
Increase/Decrease Rate & 1993-1997 to 1998-2002 & 159.45 & 0.001 & 94.27 & 0.001\\
for Males & 1998-2002 to 2003-2007 & 103.23 & 0.001 & 41.53 & 0.001\\
\hline
Spatial Study for & 1988-1992 to 1993-1997 & 18.72 & 0.027 & 15.41 & 0.127\\
Increase/Decrease Rate & 1993-1997 to 1998-2002 & 54.27 & 0.001 & 37.13 & 0.001\\
for Females & 1998-2002 to 2003-2007 & 49.72 & 0.001 & 29.51 & 0.001\\
\hline
\multicolumn{2}{c|}{Spatial-Temporal Study of Males} & 5171.18 & 0.001 & 3266.32 & 0.001\\
\multicolumn{2}{c|}{Spatial-Temporal Study of Females} & 1497.21 & 0.001 & 1068.93 & 0.001\\
\hline
\end{tabular}
\end{center}
\end{table*}
